# Supplementary material for: Sodium Super Ionic Conductor-Type Hybrid Electrolytes for High Performance Lithium Metal Batteries
Source: Membranes (Basel). 2023 Feb 6;13(2):201. doi: 10.3390/membranes13020201 (PMC9960259; doi:10.3390/membranes13020201)
Supplement: Supplementary file 1 [file membranes-13-00201-s001.zip]

Archive with 1 entries (1 files):
- membranes-2169364-supplementary.pdf
